# Supplementary material for: Evolutionary history of the mariner element galluhop in avian genomes
Source: Mob DNA. 2017 Aug 14;8:11. doi: 10.1186/s13100-017-0094-z (PMC5556988; doi:10.1186/s13100-017-0094-z)
Supplement: Supplementary file 1 — GenBank access numbers for bird genomes. (XLSX 14 kb) [file 13100_2017_94_MOESM1_ESM.xlsx]

## Sheet: Plan2
Ordem/ espécie	ID	GenBank assembly accession	RefSeq assembly accession
Anseriformes
Anas platyrhynchos	2793	GCA_000355885.1 (latest)	GCF_000355885.1 (latest)
Anser cygnoides	31397	GCA_000971095.1 (latest)	GCF_000971095.1 (latest)
Apodiformes
Chaetura pelagica	33278	GCA_000747805.1 (latest)	GCF_000747805.1 (latest)
Pterocles gutturalis	32063	GCA_000699245.1 (latest)	GCF_000699245.1 (latest)
Apterygiformes
Apteryx australix	10907	GCA_001039765.1 (replaced)	GCF_001039765.1 (latest)
Bucerotiformes
Buceros rhinoceros	32403	GCA_000710305.1 (latest)	GCF_000710305.1 (latest)
Caprimulgiformes
Caprimulgus carolinensis	32067	GCA_000700745.1 (latest)	GCF_000700745.1 (latest)
Charadriiformes
Calidris pugnax	41082	GCA_001431845.1 (latest)	GCF_001431845.1 (latest)
Charadrius vociferus	32124	GCA_000708025.2 (latest)	GCF_000708025.1 (latest)
Ciconiiformes
Cathartes aura	7839	GCA_000699945.1 (latest)	n/a
Coliiformes
Colius striatus	31969	GCA_000690715.1 (latest)	GCF_000690715.1 (latest)
Columbiformes
Columba livia	10719	GCA_000337935.1 (latest)	GCF_000337935.1 (latest)
Coraciiformes
Leptosomus discolor	32000	GCA_000691785.1 (latest)	GCF_000691785.1 (latest)
Merops nubicus	31978	GCA_000691845.1 (latest)	GCF_000691845.1 (latest)
Cuculiformes
Cuculus canorus	32170	GCA_000709325.1 (latest)	GCF_000709325.1 (latest)
Faconiformes
Aquila chrysaetos	32031	GCA_000766835.1 (latest)	GCF_000766835.1 (latest)
Falco cherrug	14103	GCA_000337975.1 (latest)	GCF_000337975.1 (latest)
Falco peregrinus	132	GCA_000337955.1 (latest)	GCF_000337955.1 (latest)
Haliaeetus albicilla	31975	GCA_000691405.1 (latest)	GCF_000691405.1 (latest)
Haliaeetus leucocephalus	32665	GCA_000737465.1 (latest	GCF_000737465.1 (latest)
Galliformes
Colinus virginianus	12817	GCA_000599465.1 (latest)	n/a
Coturnix japonica	113	GCA_000511605.1 (latest)	n/a
Gallus gallus	111	GCA_000002315.3 (latest)	GCF_000002315.4 (latest)
Lyrurus tetrix	31278	GCA_000586395.1 (latest)	n/a
Meleagris gallopavo	112	GCA_000146605.3 (latest)	GCF_000146605.2 (latest)
Gaviiformes
Gavia stellata	7634	GCA_000690875.1 (latest)	GCF_000690875.1 (latest)
Gruiformes
Balearica regulorum	17144	GCA_000709895.1 (latest)	GCF_000709895.1 (latest)
Cariama cristata	31967	GCA_000690535.1 (latest)	GCF_000690535.1 (latest)
Chlamydotis macqueenii	34357	GCA_000695195.1 (latest)	GCF_000695195.1 (latest)
Eurypyga helias	31970	GCA_000690775.1 (latest)	GCF_000690775.1 (latest)
Mesitornis unicolor	32034	GCA_000695765.1 (latest)	GCF_000695765.1 (latest)
Musophagiformes
Tauraco erythrolophus	32247	GCA_000709365.1 (latest)	GCF_000709365.1 (latest)
Opisthocomiformes
Opisthocomus hoazin	31992	GCA_000692075.1 (latest)	GCF_000692075.1 (latest)
Passeriformes
Acanthisitta chloris	32002	GCA_000695815.1 (latest)	GCF_000695815.1 (latest)
Corvus brachyrhynchos	32035	GCA_000691975.1 (latest)	GCF_000691975.1 (latest)
Corvus cornix	18230	GCA_000738735.1 (latest)	GCF_000738735.1 (latest)
Ficedula albicollis	11872	GCA_000247815.2 (latest)	GCF_000247815.1 (latest)
Geospiza fortis	13302	GCA_000277835.1 (latest)	GCF_000277835.1 (latest)
Lepidothrix coronata	44392	GCA_001604755.1 (latest)	GCF_001604755.1 (latest)
Manacus vitellinus	31979	GCA_000692015.2 (latest)	GCF_000692015.1 (latest)
Parus major	12863	GCA_001522545.1 (replaced)	GCF_001522545.1 (latest)
Passer domesticus	17653	GCA_001700915.1 (latest)	n/a
Phylloscopus plumbeitarsus	45124	GCA_001655115.1 (latest)	n/a
Phylloscopus trochiloides	45123	GCA_001655095.1 (latest)	n/a
Pseudopodoces humilis	15114	GCA_000331425.1 (latest)	GCF_000331425.1 (latest)
Serinus canaria	11251	GCA_000534875.1 (latest)	GCF_000534875.1 (latest)
Setophaga coronata	46404	GCA_001746935.1 (latest)	n/a
Sturnus vulgaris	41647	GCA_001447265.1 (latest)	GCF_001447265.1 (latest)
Taeniopygia guttata	367	GCA_000151805.2 (latest)	GCF_000151805.1 (latest)
Zonotrichia albicollis	17510	GCA_000385455.1 (latest)	GCF_000385455.1 (latest)
Zosterops lateralis	40104	GCA_001281735.1 (latest)	n/a
Pelecaniformes
Egretta garzetta	31706	GCA_000687185.1 (latest)	GCF_000687185.1 (latest)
Nipponia nippon	7967	GCA_000708225.1 (latest)	GCF_000708225.1 (latest)
Pelecanus crispus	31933	GCA_000687375.1 (latest)	GCF_000687375.1 (latest)
Phaethon lepturus	31929	GCA_000687285.1 (latest)	GCF_000687285.1 (latest)
Phalacrocorax carbo	32171	GCA_000708925.1 (latest)	GCF_000708925.1 (latest)
Phoenicopteriformes
Phoenicopterus ruber	31928	GCA_000687265.1 (latest)	n/a
Piciformes
Picoides pubescens	32059	GCA_000699005.1 (latest)	GCF_000699005.1 (latest)
Podicipediformes
Podiceps cristatus	7975	GCA_000699545.1 (latest)	n/a
Procellariiformes
Fulmarus glacialis	31971	GCA_000690835.1 (latest)	GCF_000690835.1 (latest)
Psittaciformes
Amazona aestiva	40915	GCA_001420675.1 (latest)	n/a
Amazona vittata	15170	GCA_000332375.1 (latest)	n/a
Ara macao	17770	GCA_000400695.1 (latest)	n/a
Melopsittacus undulatus	10765	GCA_000238935.1 (latest)	GCF_000238935.1 (latest)
Nestor notabilis	33272	GCA_000696875.1 (latest)	GCF_000696875.1 (latest)
Sphenisciformes
Aptenodytes forsteri	32061	GCA_000699145.1 (latest)	GCF_000699145.1 (latest)
Pygoscelis adeliae	17559	GCA_000699105.1 (latest)	GCF_000699105.1 (latest)
Strigiformes
Tyto alba	31927	GCA_000687205.1 (latest)	GCF_000687205.1 (latest)
Struthioniformes
Struthio camelus	122	GCA_000698965.1 (latest)	GCF_000698965.1 (latest)
Tinamiformes
Tinamus guttatus	32250	GCA_000705375.2 (latest)	GCF_000705375.1 (latest)
Trochiliformes
Calypte anna	32060	GCA_000699085.1 (latest)	GCF_000699085.1 (latest)
Trogoniformes
Apaloderma vittatum	32169	GCA_000703405.1 (latest)	GCF_000703405.1 (latest)
