# Supplementary material for: Evolutionary history of the mariner element galluhop in avian genomes
Source: Mob DNA. 2017 Aug 14;8:11. doi: 10.1186/s13100-017-0094-z (PMC5556988; doi:10.1186/s13100-017-0094-z)
Supplement: Supplementary file 3 — Fasta consensus sequences. (FASTA 6 kb) [file 13100_2017_94_MOESM3_ESM.fasta]

>galluhop_Ggal
tgagggtgctctgaaagtaatgcctcctattttattatgttggcccacaacatcagaggcagatgttggtggtatggcagtagagttgaaccttcccaccaatattccattacattttgttgctgtgtgacagatggcagcagaggggcagtctgacaaaatggcgtctgacatggaagtgcatatgaagcaaaggtgtgtcactgaattcctccatgtggaaaaaatggcacccactgacattcattgatgcttgctgaacgtttatggagaccaaacagtggatgtgagcacagtgaggcggtgggtggtgcatttcagcagtggtgacagtgacatgaaagacaagccatgttctggatggcctgcacagctgtcacaccacaaaatgaagagcatctcaatcagctcatccatgcaaatcagcagattatgaccagggaactgtgtacagagctgaatatcagcttcaatgcattggaaataatggtggcaatgttggaatatcacaaagtttgcaccaggtgggtcccacaaatgctcacacaggaacagaaagaacaccatatgcaagtttgtcaggacctattgaaccaatatgaggctgaaggtgacagtttcctggatcacatcattacagtgatgagatgtggtgtcaccactatgagccagagtcaaaacagcagtccatggagtggtgacatgtgaattccccatcaagaaaaagttcaagatgcagccctcagtgggtaaagtgatgtgcactgtcttttgggataggaaaggggtgatccttctggatttcctggaacccgacaaaccatcaactctgaccactacatcacgatgctgactaagctgaaggctcaaacttccagagtcaggccagagaagaagacaacctttctcttgcaacacgataacgccaggccccataccagtttgaagaccatggagcacattgccaatcttggctggactgtcctaccacacccactgtatagtctggatttggaccttctgacttccatctgtttgggctgatgaaagatggactgcatgggcaacattttcctagcaataatgccatcatagcagctgtgaaacagtgggtcacctccactggtgcagatttttatgagcatagcatgcaggctcttgttcatcgctggtgaaaatgcatagctaatggtggtgactatgttgaaaaatagtgttttgtagctgagaatttgctctatcaaatagtgttattgtgctctttgtatctggtagtttccatggaaataaataggaggcattactttcagagcaacctacata
>galluhop_Mgal
tgagggctgctctgaaagtaatgcctcctattttattatgttggcccacaacatcagaggcagatgttggtggtatggcagtagaggtgaaccttcccaccaatattccattacattttgttgctgtgtgacagatggcagcagaggggcagtctgacaaaatggcatctgacatggaagtgcatatgaagcaaaggtgtgtcactgaattcctccatgtggaaaaaaatggcacccactgacattcattgatgcttgctgaatgtttaggagaccaaacagtggatgtgagcacagtgaggtggtgggtggtgcatttcagcagtggtgacagtgacatgaaagacaagccacgttccagatggccatgcacagctgtcacaccacaaaatgaagagcatctcaatcagctcatccacgcaaatcagcagattatgaccagggaactgtgtacggagctgaatatcagcttcaatgcattggaaacaatggtggcaatgttggaatatcacaaagtttgtaccaggtgggtcccacaaatgctcacacaggaacagaaagaacaccatatgcaagtttgtcaggacctattgaaccaatatgaggctgaagggacagtttcctggatcacatcattaccagtgatgagatgtggtgtcaccactatgagctggagtcaaaacagcagtccatggagtggtgacatgtgaattccccattgaagaaaaagttcaagatgcagccctcagtgggtaaagtgatgtgcactgtcttttgggataggaaaggggtgatccttctggatttcctggaacccagacaaaccatcaactctgaccactacatcacaatgctgactaagctgaaggctcaaacttccagagtcaggccagagaagaagacaacctttctcttgcaacacaataataccaggccccataccagtttgaagaccatggagcacattgccaatcttggctggactgtcctaccacacccactatatagtccagatttggcaccttctgacttccatctgtttgggccaatgaaagatggactgcatgggcaacattttcctagcaataatgccatcatagcagctgtgtgaaacagtgggtcacctccactggtgcagatttttatgagcatagcatgcaggctcttgttcattgctggtgaaaatgatagctaatggtggtgactatgttgaaaaatagtgttttgtagctgagaatttgctctatcaaatagtgttattgtgctctttgtatctgttgtagtttccatggaaataaataggagcattactttcagagcaacctaac
>galluhop_Ltet
agtaatgcctcctattttattatgttggcccacaattcagaggcagatgttggtggtatggcagtagaggttgaaccttcccaccaatattccattacattttgttgccgtgtgacagatggcagcagagggggcagtctgacaaaatggcgtctgacatggaagtgcgtatgaagcaaaggtgtgtcactgaattcctccatgtggaaaaaatggcacccactgacattcatcaacacttgctgaacatttatggagaccaaacagtggatgtgagcacagtgaggcagtgggtggtgcatttcagcagtggtgacagtgacatgaaagacaagccacgttccagatggccatgcacagctgtcacaccacaaaatgaagagcatctcaatcagctcatccatgcaaatcagcggattatgaccagggaactgttacgagctgaatatggcttcagtgcattggaaatgatggtgacaatgttggaatatagcaagtttagccagatgggtcccacaaatgctcacacaggaacagaaagaacactgtatgcaagtttgtcaggacctattgaaccaatatgaggctgaaggtgacagtttcctggatcaccatcattaccagtgatgagagtggtgtcaccactatagcggagtcaaaacagcagtccatggagtggcaacatgtgaattccccattgaagaaaaagttcaagatacagctctcagtgggtaaagtgatgtgcactgtcttttgggataggaaaggggtgatccttctggatttcctggaacccagacaaaccatcaactctgacgctacatgcatgctgactaagctgaaggctcaaacttccagagtcaggccagagaagaagacaacctttctcttgcaacacaataacaccaggccccataccagtttgaagaccatggagcacattgccaatcttggctggactgtcctaccacacccaccatatagtccgatttggcccttctgacttccatctgtttgggccaatgaaagatggactgcatgggcaacattttcctagcaacaataccatcatagcagctgtgaaacagtgggtcacctcgctggtgcagatttttatgagccagcatgcaggctcttgttcattgctggcaaaaatgcatagctaatggtggtgactatgttgaaaaatagtgttttgtagctgagaatttgctctatcaaatagtgttattgtgctctttgtatctgttgtagtttccatggaaataaataggaggcat
>gallohop_Cvir
taagggctgctccaaaagtaatgcctcctattttattatgttggcccacaacatcagaggcagatgttggtggtatggcagtagaggttgaaccttcccaccaatattccattacattttgttgctgtgtgacagatggcagcagaggggcagtctgacaaaatgggtgtctgacatggaagtgtgtatgaagcaaaggtgtgtcactgattcctccatgtggggaaaaaaattggcacccactgacattcatcaatgcttgctgaatgtttatggagaccaaacagtggatgtgagcacagtgaggcagtgggtggtgcatttcagcagtggtgacagcaatgtgaaagacaagccacgttctggatggccatgcacagctgtcacaccaaaaatgaagaggtctcatcagctcatccatacaatagcagattatgaccagggaactgtgtacgagctgaatatcagcttcaatgcattggaaatgatggtggcaacattggaatatacaaagtttgtgccaggtgggtcccacaaatgctcacacaggaacagaaagaacaccatatgcaagtttgtcaggacctattgaaccaatatgaggctgaaggtgacagtttcctggatcacatcattaccagtgataagacatggtgtcaccactacgagctgagtcaaaacggcagtccatggagtggcaacatgtgaattccccattgaagaaaaagttcaagatagcagccctcagcgggtaaagtgatgtgcactgtcttttgggataggaaaggggtgatccttctggatttcctggaacccagacaaaccatcaactctgaccgctacatcatgacactgactaagctgaaggctcaaacttccagagtcaggccagagaagaagacaacctttctcttgcaacacaataacaccaggccccataccagtttgaagactatggagcacatgccaatcttggctggactgtcctaccacacccaccatatagtctggatttggcaccttctgacttccatctgtttgggctgatgaaagatggactgcatgggcaacattttcctagcaacaatgccatcatagcagctgtgaaacagtgggtcacctccactggtgcagatttttatgagtgtggcatgcagagctcttgttcattgctggcaaaaatgcatagctaatggtggtgactatgttgaaaaatagtgttttgtagctgagaatttgctctatcaaaatagtgttattgtgctcttttgtatctgttgtagtttccatggaaataaataggaggcattacttttagagcaacctatgta
>galluhop_Brhi
cgagggctgctctgaaagtaatgcctcctattttattatgttggcccacacgtcagaggcagatgttggtggtatggcagtagaggttgaaccttcccaccaatattccttaaattttgttgccgtgtgacagaggcagcagaggggcagtctgacaacatggcgtctgacatgggagtgtgtatgaagcaaaggggtgtaactgaattcctccatgtggaaaaaattgcacccactgacattcatcgacacttgctgaacatttatggagaccaaacagtggtgtcagcacagtgagggggtgggtggtgcgtttcagcagtggtgacagtgacggtgggtcccctccgctggtgcagatttttatgacgagcgcggcacgcaggctcttgttcatcgctggtgaaaatgcacagccagtggtggggactgtgtcaaaaaatagtgttttgtagctgagaatttgctctatcaaacagtgttattgtgctctttgtatctgttgtagtttccatggaaataaataggaggcattactttcggagcgacctacgt
>gallohop_Cjap
ctagggctgctctgaaagtaatgcttcctattttatatgctatcccaggatcagaggtaaatgttggtggtacggcagtagaggttgaaccttcccatcaatatccattacagtttgttgacgtgtgacagatggaagcataggggcagtctgagaaaatggtatctgatacggagtgtgatgaagcaaagctggtcatgaattcttcaatgtggaaaaaatggtacccactgacatccatcaacactagctgaaggtttatggagcccaaacagtggatgagagcacagtgaggcagtgggtggtgcatttcagcagtggtgacagtgacagtgggtcacctctgctggtgcagatttttacaagccggcatgcaggctcttgttcatggctggcgaagatatgtaattaatggtggtgactatgttgaaaaatagtgttttgtcattgagaatttctctatgaaagagcgttattgtgctctttgaaaattgtatttccatggaaataaatacaggattacttttggagcaaccat
